# Supplementary material for: A New Phenothiazine-Based Fluorescent Sensor for Detection of Cyanide
Source: Biosensors (Basel). 2024 Jan 18;14(1):51. doi: 10.3390/bios14010051 (PMC10813016; doi:10.3390/bios14010051)
Supplement: Supplementary file 1 [file biosensors-14-00051-s001.zip]

Archive with 1 entries (1 files):
- biosensors-2791545-supplementary.pdf
